# Supplementary material for: Optimizing Bioink Composition for Human Chondrocyte Expression of Lubricin
Source: Bioengineering (Basel). 2023 Aug 23;10(9):997. doi: 10.3390/bioengineering10090997 (PMC10526043; doi:10.3390/bioengineering10090997)
Supplement: Supplementary file 1 [file bioengineering-10-00997-s001.zip]

Archive with 1 entries (1 files):
- bioengineering-2472134-supplementary.pdf
